# Supplementary material for: Fate of the UPR marker protein Kar2/Bip and autophagic processes in fed-batch cultures of secretory insulin precursor producing Pichia pastoris
Source: Microb Cell Fact. 2018 Aug 9;17:123. doi: 10.1186/s12934-018-0970-3 (PMC6083527; doi:10.1186/s12934-018-0970-3)
Supplement: Supplementary file 2 — Additional file 2. HPLC–MS/MS analysis of protein band at approx. 35 kDa. [file 12934_2018_970_MOESM2_ESM.xlsx]

## Sheet: proteins
Accession	#Peptides	Coverage (%)	Mass (kDa)	Definition	Possible function
AAX77226.1	18	27	74.2	Kar2p [Komagataella pastoris]	Kar2p
CAC33587.1	11	24	57.8	protein disulphide isomerase [Komagataella pastoris]	protein disulphide isomerase
CAY67030.1	4	24	16.1	hypothetical protein PAS_c034_0012 [Komagataella pastoris]	Putative uncharacterized protein
ANZ73790.1	5	18	35.9	BA75_01624T0 [Komagataella pastoris]	Cell wall protein with similarity to glucanases
ANZ75802.1	4	16	29.6	BA75_02285T0 [Komagataella pastoris]	Voltage-dependent anion-selective channel protein 3
BAH57505.1	5	14	40.3	NAD-dependent formate dehydrogenase [Komagataella pastoris]	NAD-dependent formate dehydrogenase
ANZ76551.1	4	13	33.9	BA75_03970T0 [Komagataella pastoris]	Glucan 1,3-beta-glucosidase
ANZ76735.1	3	13	28	BA75_03700T0 [Komagataella pastoris]	Phosphoglycerate mutase
ANZ76109.1	2	11	27.2	BA75_02055T0 [Komagataella pastoris]	Uncharacterized protein
ADK98517.1	3	11	29.5	protein with internal repeats 1 [Komagataella pastoris]	Uncharacterized protein
AAF27627.1	3	9	41.6	actin [Komagataella pastoris]	actin
ANZ77770.1	2	8	26.7	BA75_04388T0 [Komagataella pastoris]	Putative secreted protein
ANZ77322.1	2	7	34.9	BA75_05025T0 [Komagataella pastoris]	Malate dehydrogenase
ANZ73378.1	3	6	70.8	BA75_00236T0 [Komagataella pastoris]	Heat shock 70 kDa protein
ADJ17697.1	2	6	51.7	subtilisin 2 [Komagataella pastoris]	Vacuolar proteinase B, a serine protease of the subtilisin family
ANZ76849.1	2	6	32.9	BA75_04296T0 [Komagataella pastoris]	Translation elongation factor 1-alpha (Fragment)
AAY28969.1	2	6	44	exo-beta-1,3-glucanase [Komagataella pastoris]	Glucan 1,3-beta-glucosidase similar to S. cerevisiae EXG1
ANZ75607.1	2	4	54	BA75_02041T0 [Komagataella pastoris]	ATP synthase subunit beta
ANZ74581.1	2	4	58.8	BA75_00612T0 [Komagataella pastoris]	ATP synthase subunit alpha
